# Supplementary material for: Burden of Diarrhea, Hospitalization and Mortality Due to Cryptosporidial Infections in Indian Children
Source: PLoS Negl Trop Dis. 2014 Jul 24;8(7):e3042. doi: 10.1371/journal.pntd.0003042 (PMC4109911; doi:10.1371/journal.pntd.0003042)
Supplement: Table S1 — Calculation of the correction factors to adjust for the state-to-state variation in the prevalence of diarrhea and access to health-care due to diarrhea in Indian children. (XLS) [file pntd.0003042.s001.xls]

## Sheet: Sheet1
Table S1: Calculation of the correction factors to adjust for the state-to-state variation in the prevalence of diarrhea and access to health-care due to diarrhea in Indian children
State	Percentage of children with diarrhea (A)	Percentage of children with diarrhea taken to a health provider (B)	Correction factor*
Tamil Nadu	9.26667	64.9	1
Andaman & Nicobar Islands⁺⁺	14.1667	61.1667	1.44084
Andhra	8.93333	64.05	0.951403
Arunl Pradesh	19	41.2	1.30162
Assam	11.2333	25	0.466961
Bihar	14.4333	50.9	1.22156
Chhattisgarh	9.13333	60.6	0.920309
Chandigarh⁺⁺	14.1667	61.1667	1.44084
Dadra & Nagar Haveli⁺⁺	14.1667	61.1667	1.44084
Daman & Diu⁺⁺	14.1667	61.1667	1.44084
Delhi	13.3667	81.5	1.81139
Goa	8.66667	74.1	1.06783
Gujarat	22.9667	57.4667	2.19455
Haryana	18.9	76.9	2.41668
Himachal Pradesh	14	80.1	1.86463
Orissa	17.9667	61.55	1.83877
Punjab	13.4667	77.9	1.74433
Jammu & Kashmir	18.7667	71.35	2.22645
Jharkhand	20.1	45.3333	1.51511
Karnataka	14.5	63.5667	1.5326
Kerala	10.0333	63.45	1.05854
Lakshwadeep⁺⁺	14.1667	61.1667	1.44084
Madhya Pradesh	19.5333	55.45	1.80098
Maharashtra	13.2	78.375	1.72022
Meghalaya	6.73333	72.35	0.810029
Mizoram	16.3	28.7	0.77786
Manipur	12.6	40.075	0.839607
Nagaland	7.66667	22.4	0.285553
Puducherry⁺⁺	14.1667	61.1667	1.44084
Rajasthan	17.9667	56.98	1.70224
Sikkim	24.6667	28.9	1.18533
Tripura	11.3667	60.4	1.14157
Uttarkhand	18.5	64.7667	1.9923
Uttar Pradesh	12.4333	56.35	1.16497
West Bengal	8.86667	65.5	0.96568
* Ratio of state-specific likelihoods to Tamil Nadu specific likelihood on health-care access for diarrheal disease in children <2 years of age in India
⁺⁺ State-specific estimate not available, hence India specific estimates used
Data source: Indian Institute of Population Survey (IIPS) and Macro International (2007) National Family Health Survey (NFHS-3), 2005-06: India. Mumbai: IIPS.
